# Supplementary material for: Lithuanian Study on COL4A3 and COL4A4 Genetic Variants in Alport Syndrome: Clinical Characterization of 52 Individuals from 38 Families
Source: Int J Mol Sci. 2025 Aug 7;26(15):7639. doi: 10.3390/ijms26157639 (PMC12347723; doi:10.3390/ijms26157639)
Supplement: Supplementary file 1 [file ijms-26-07639-s001.zip]

Archive with 1 entries (1 files):
- ijms-3755155-supplementary.pdf
